# Supplementary material for: Unraveling shared molecular signatures and potential therapeutic targets linking psoriasis and acute myocardial infarction
Source: Sci Rep. 2024 Jul 16;14:16471. doi: 10.1038/s41598-024-67350-w (PMC11252138; doi:10.1038/s41598-024-67350-w)
Supplement: Supplementary file 1 — Supplementary Information. [file 41598_2024_67350_MOESM1_ESM.xlsx]

## Sheet: Sheet1
Table S1. Chemical agents that bind to hub genes
Gene	Source	Chemical Name
S100A12	D3(DOWN)	chlortetracycline
S100A12	D3(DOWN)	chlorzoxazone
S100A12	D3(DOWN)	azacyclonol
S100A12	D3(DOWN)	clopamide
S100A12	D3(DOWN)	clindamycin
S100A12	D3(DOWN)	glibenclamide
S100A12	D3(DOWN)	danazol
S100A12	D3(UP)	hydrocotarnine
S100A12	D3(UP)	labetalol
S100A12	D3(UP)	tinidazole
S100A12	D3(UP)	meclofenoxate
S100A12	D3(UP)	metoprolol
S100A12	D3(UP)	ouabain
S100A12	D3(UP)	picrotoxinin
S100A12	D4 CTD	ARSENIC
CXCL8	D1	indomethacin
CXCL8	D1	colchicine
CXCL8	D1	retinol
CXCL8	D1	ribavirin
CXCL8	D1	tolmetin
CXCL8	D1	ethinyl estradiol
CXCL8	D1	diclofenac
CXCL8	D3(DOWN)	sulpiride
CXCL8	D3(DOWN)	chlortetracycline
CXCL8	D3(DOWN)	chlorzoxazone
CXCL8	D3(DOWN)	simvastatin
CXCL8	D3(DOWN)	ethaverine
CXCL8	D3(DOWN)	cefalexin
CXCL8	D3(DOWN)	cimetidine
CXCL8	D3(DOWN)	cefadroxil
IL1B	D1	chlorhexidine
IL1B	D1	sorafenib tosylate
IL1B	D1	digitoxin
IL1B	D1	paroxetine hydrochloride
IL1B	D1	niclosamide
IL1B	D1	nisoldipine
IL1B	D1	digoxin
IL1B	D1	budesonide
IL1B	D1	prazosin hydrochloride
IL1B	D1	fluocinolone acetonide
IL1B	D1	disulfiram
IL1B	D1	levodopa
IL1B	D1	testosterone propionate
IL1B	D1	haloperidol
IL1B	D1	nortriptyline hydrochloride
IL1B	D1	indocyanine green
IL1B	D1	chlorprothixene
IL1B	D1	tamoxifen citrate
IL1B	D1	loperamide hydrochloride
IL1B	D1	maprotiline hydrochloride
IL1B	D1	flumazenil
IL1B	D1	topotecan hydrochloride
IL1B	D1	dexchlorpheniramine maleate
IL1B	D1	spironolactone
IL1B	D1	mometasone furoate
IL1B	D1	saquinavir
IL1B	D1	desipramine hydrochloride
IL1B	D1	cortisol 17-valerate
IL1B	D1	prochlorperazine edisylate
IL1B	D1	hydrocortisone
IL1B	D1	prednisolone
IL1B	D1	ethacrynic acid
IL1B	D1	idarubicin hydrochloride
IL1B	D1	bisacodyl
IL1B	D1	pimozide
IL1B	D1	beclomethasone dipropionate
IL1B	D1	beclomethasone
IL1B	D1	difluprednate
IL1B	D1	doxorubicin hydrochloride
IL1B	D1	betamethasone
IL1B	D1	fluorometholone
IL1B	D1	rubidomycin hydrochloride
IL1B	D3(DOWN)	tolnaftate
IL1B	D3(DOWN)	amylocaine
IL1B	D3(DOWN)	simvastatin
IL1B	D3(DOWN)	diflorasone
IL1B	D3(DOWN)	digitoxigenin
IL1B	D3(DOWN)	canadine
IL1B	D3(DOWN)	5194442
IL1B	D3(DOWN)	dexamethasone
IL1B	D3(DOWN)	nifuroxazide
IL1B	D3(DOWN)	phenoxybenzamine
IL1B	D3(DOWN)	gabexate
IL1B	D3(DOWN)	luteolin
IL1B	D3(DOWN)	halcinonide
IL1B	D3(DOWN)	primaquine
IL1B	D3(DOWN)	etynodiol
IL1B	D3(DOWN)	alclometasone
IL1B	D3(DOWN)	fluticasone
IL1B	D3(DOWN)	resveratrol
IL1B	D3(DOWN)	ribavirin
IL1B	D3(DOWN)	isoflupredone
IL1B	D3(DOWN)	methylprednisolone
IL1B	D3(DOWN)	benzocaine
IL1B	D3(DOWN)	fludrocortisone
IL1B	D3(DOWN)	CP-690334-01
IL1B	D3(DOWN)	tracazolate
IL1B	D3(DOWN)	withaferin A
IL1B	D3(DOWN)	clobetasol
IL1B	D3(DOWN)	rimexolone
IL1B	D3(DOWN)	H-7
IL1B	D3(DOWN)	parbendazole
IL1B	D3(DOWN)	F0447-0125
IL1B	D3(DOWN)	fluocinonide
IL1B	D3(DOWN)	fluorometholone
IL1B	D3(DOWN)	flunisolide
IL1B	D3(DOWN)	pyrvinium
IL1B	D3(DOWN)	quercetin
IL1B	D3(DOWN)	semustine
IL1B	D3(DOWN)	methoxsalen
IL1B	D3(DOWN)	harmine
IL1B	D3(DOWN)	prenylamine
IL1B	D3(DOWN)	prednisolone
IL1B	D3(DOWN)	pregnenolone
IL1B	D3(DOWN)	letrozole
IL1B	D3(DOWN)	beclometasone
IL1B	D3(DOWN)	flumetasone
IL1B	D3(DOWN)	fludroxycortide
IL1B	D3(DOWN)	nifedipine
IL1B	D3(DOWN)	trichostatin A
IL1B	D3(DOWN)	doxorubicin
IL1B	D3(DOWN)	lomustine
IL1B	D3(DOWN)	0175029-0000
IL1B	D3(DOWN)	vinblastine
IL1B	D3(DOWN)	securinine
IL1B	D3(DOWN)	thiostrepton
IL1B	D3(DOWN)	budesonide
IL1B	D3(DOWN)	monensin
IL1B	D3(DOWN)	mometasone
IL1B	D3(UP)	emetine
IL1B	D3(UP)	cephaeline
IL1B	D3(UP)	gossypol
IL1B	D3(UP)	alprostadil
IL1B	D3(UP)	ritodrine
IL1B	D3(UP)	ciclopirox
IL1B	D3(UP)	cicloheximide
IL1B	D3(UP)	primaquine
IL1B	D3(UP)	rosiglitazone
IL1B	D3(UP)	sulfapyridine
IL1B	D3(UP)	clioquinol
IL1B	D3(UP)	clenbuterol
IL1B	D3(UP)	genistein
IL1B	D3(UP)	troglitazone
IL1B	D3(UP)	podophyllotoxin
IL1B	D3(UP)	lanatoside C
IL1B	D3(UP)	rescinnamine
IL1B	D3(UP)	doxazosin
IL1B	D3(UP)	vidarabine
IL1B	D3(UP)	MS-275
IL1B	D3(UP)	etoposide
IL1B	D3(UP)	nitrendipine
IL1B	D3(UP)	lycorine
IL1B	D3(UP)	clonidine
IL1B	D3(UP)	menadione
IL1B	D3(UP)	mephentermine
IL1B	D3(UP)	pioglitazone
IL1B	D3(UP)	tetryzoline
IL1B	D3(UP)	zardaverine
IL1B	D3(UP)	anisomycin
IL1B	D3(UP)	quinpirole
IL1B	D3(UP)	dydrogesterone
IL1B	D3(UP)	felodipine
IL1B	D3(UP)	nystatin
IL1B	D3(UP)	digoxigenin
IL1B	D3(UP)	digitoxigenin
IL1B	D3(UP)	digoxin
IL1B	D3(UP)	strophanthidin
IL1B	D3(UP)	gliquidone
IL1B	D3(UP)	glimepiride
IL1B	D3(UP)	nocodazole
IL1B	D3(UP)	mebendazole
IL1B	D3(UP)	8-azaguanine
IL1B	D3(UP)	fluvastatin
IL1B	D3(UP)	helveticoside
IL1B	D3(UP)	etilefrine
IL1B	D3(UP)	ouabain
IL1B	D3(UP)	3-acetylcoumarin
IL1B	D3(UP)	tribenoside
IL1B	D3(UP)	amphotericin B
IL1B	D3(UP)	profenamine
IL1B	D3(UP)	trimethylcolchicinic acid
IL1B	D4 BOSS	Angiotensin II, human
IL1B	D5 BOSS	11-cis-Retinal
IL1B	D6 BOSS	(-)-Epigallocatechin gallate
IL1B	D7 BOSS	edaravone
IL1B	D8 BOSS	2,4-Dinitrofluorobenzene
IL1B	D9 BOSS	Nortriptyline hydrochloride
IL1B	D10 BOSS	Insulin
IL1B	D11 BOSS	L-glutamic acid
IL1B	D12 BOSS	bilirubin
IL1B	D13 BOSS	TITANIUM
IL1B	D14 BOSS	thalidomide
IL1B	D15 BOSS	Orphenadrine hydrochloride
IL1B	D16 BOSS	Picryl sulfonic acid
IL1B	D17 BOSS	Calcimycin
IL1B	D18 BOSS	HEMATOXYLIN
IL1B	D19 BOSS	hemin
IL1B	D20 BOSS	Perospirone hydrochloride
IL1B	D21 BOSS	niclosamide
IL1B	D22 BOSS	astemizole
IL1B	D23 BOSS	ethanol
IL1B	D24 BOSS	GNF-Pf-4325
IL1B	D25 BOSS	Vinzam
IL1B	D26 BOSS	ammonia
IL1B	D27 BOSS	glutathione
IL1B	D28 BOSS	Isoguanine
IL1B	D29 BOSS	Pentadecane
IL1B	D30 BOSS	D-Norepinephrine d-bitartrate
IL1B	D31 BOSS	biotin
IL1B	D32 BOSS	sodium chloride
IL1B	D33 BOSS	Superoxide
IL1B	D34 BOSS	hydrogen peroxide
IL1B	D35 BOSS	Lidocaine hydrochloride
IL1B	D36 BOSS	acetic acid
IL1B	D37 BOSS	N-methyl-D-aspartic acid
IL1B	D38 BOSS	Azinphos-methyl
IL1B	D39 BOSS	difluprednate
IL1B	D40 BOSS	SELENIUM
IL1B	D41 BOSS	trimethoprim
IL1B	D42 BOSS	nitroglycerin
IL1B	D43 BOSS	mevalonic acid
IL1B	D44 BOSS	Fortovase
IL1B	D45 BOSS	FLUOXETINE HYDROCHLORIDE
IL1B	D46 BOSS	Pilocarpine hydrochloride
IL1B	D47 BOSS	mifepristone
IL1B	D48 BOSS	dexamethasone
IL1B	D49 BOSS	Levorphanol tartrate
IL1B	D50 BOSS	UNII-768N7QO4KH
IL1B	D51 BOSS	Retinoic acid
IL1B	D52 BOSS	oleic acid
IL1B	D53 BOSS	carisoprodol
IL1B	D54 BOSS	MINOCYCLINE HYDROCHLORIDE
IL1B	D55 BOSS	silibinin
IL1B	D56 BOSS	Acetylcholine bromide
IL1B	D57 BOSS	cholesterol
IL1B	D58 BOSS	ibuprofen
IL1B	D59 BOSS	emodin
IL1B	D60 BOSS	forskolin
IL1B	D61 BOSS	streptozocin
IL1B	D62 BOSS	lactic acid
IL1B	D63 BOSS	harmaline
IL1B	D64 BOSS	172889-27-9
IL1B	D65 BOSS	Healon
IL1B	D66 BOSS	celecoxib
IL1B	D67 BOSS	N-NITROSODIETHYLAMINE
IL1B	D68 BOSS	SODIUM SULFATE
IL1B	D69 BOSS	nitric oxide
IL1B	D70 BOSS	1-chloro-2,4-dinitrobenzene
IL1B	D71 BOSS	Naloxone hydrochloride
IL1B	D72 BOSS	kainic acid
IL1B	D73 BOSS	thimerosal
IL1B	D74 BOSS	histamine
IL1B	D75 BOSS	Melatonin
IL1B	D76 BOSS	flumazenil
IL1B	D77 BOSS	trans-Lutein
IL1B	D78 BOSS	indocyanine green
IL1B	D79 BOSS	Ethylparaben
IL1B	D80 BOSS	triclosan
IL1B	D81 BOSS	formaldehyde
IL1B	D82 BOSS	methanol
IL1B	D83 BOSS	prednisolone
IL1B	D84 BOSS	methane
IL1B	D85 BOSS	hydrocortisone
IL1B	D86 BOSS	colchicine
IL1B	D87 BOSS	Adenosine triphosphate
IL1B	D88 BOSS	Oxotremorine
IL1B	D89 BOSS	oxyphenbutazone
IL1B	D90 BOSS	CLODRONATE DISODIUM
IL1B	D91 BOSS	water
IL1B	D92 BOSS	methotrexate
IL1B	D93 BOSS	INDOMETHACIN SODIUM
IL1B	D94 BOSS	DICHLOROMETHANE
IL1B	D95 BOSS	HEXACHLOROETHANE
IL1B	D96 BOSS	SULFALENE
IL1B	D97 BOSS	ellagic acid
IL1B	D98 BOSS	Silica
IL1B	D99 BOSS	D-glucose
IL1B	D100 BOSS	Erythorbic acid
IL1B	D101 BOSS	nitrate
IL1B	D102 BOSS	maltotriose
IL1B	D103 BOSS	furosemide
IL1B	D104 BOSS	Prazosin hydrochloride
IL1B	D105 BOSS	gentamicin
IL1B	D106 BOSS	BECLOMETHASONE DIPROPIONATE
IL1B	D107 BOSS	cerivastatin
IL1B	D108 BOSS	Eicosapentaenoic acid
IL1B	D109 BOSS	butyric acid
IL1B	D110 BOSS	morphine
IL1B	D111 BOSS	3,4-dichloroisocoumarin
IL1B	D112 BOSS	FENRETINIDE
IL1B	D113 BOSS	ALENDRONATE SODIUM
IL1B	D114 BOSS	2-Fluoroadenosine
IL1B	D115 BOSS	curcumin
IL1B	D116 BOSS	GLYCOPROTEIN
IL1B	D117 BOSS	apigenin
IL1B	D118 BOSS	Docosahexaenoic acid
IL1B	D119 BOSS	Acid red 87
IL1B	D120 BOSS	Agarose
IL1B	D121 BOSS	ebselen
IL1B	D122 BOSS	Dinoprostone
IL1B	D123 BOSS	Aizen uranine
IL1B	D124 BOSS	Sorafenib tosylate
IL1B	D125 BOSS	CORTICOSTERONE
IL1B	D126 BOSS	Pioglitazone
IL1B	D127 BOSS	ETHACRYNIC ACID
IL1B	D128 BOSS	PIPERONYL BUTOXIDE
IL1B	D129 BOSS	UNII-CXY7B3Q98Z
IL1B	D130 BOSS	17-Hydroxy-17-methylandrost-4-en-3-one
IL1B	D131 BOSS	AGN-PC-0JHFVD
IL1B	D132 BOSS	Danitin
IL1B	D133 BOSS	haloperidol
IL1B	D134 BOSS	atorvastatin
IL1B	D135 BOSS	carbon monoxide
IL1B	D136 BOSS	levodopa
IL1B	D137 BOSS	FLUOCINOLONE ACETONIDE
IL1B	D138 BOSS	disulfiram
IL1B	D139 BOSS	ethisterone
IL1B	D140 BOSS	acetaminophen
IL1B	D141 BOSS	progesterone
IL1B	D142 BOSS	Platelet activating factor
IL1B	D143 BOSS	Bisulfite
IL1B	D144 BOSS	Idocyklin
IL1B	D145 BOSS	Omega-3 Fatty Acids
IL1B	D146 BOSS	Pulmicort Nebuamp
IL1B	D147 BOSS	uric acid
IL1B	D148 BOSS	Quercetin dihydrate
IL1B	D149 BOSS	retinol
IL1B	D150 BOSS	dUTP
IL1B	D151 BOSS	resveratrol
IL1B	D152 BOSS	Capsaicin
IL1B	D153 BOSS	brefeldin A
IL1B	D154 BOSS	cycloheximide
IL1B	D155 BOSS	cyclosporin A
IL1B	D156 BOSS	D-Sorbitol
IL1B	D157 BOSS	Quinomycin A
IL1B	D158 BOSS	TOPOTECAN HYDROCHLORIDE
IL1B	D159 BOSS	CARBON TETRACHLORIDE
IL1B	D160 BOSS	testosterone propionate
IL1B	D161 BOSS	5,6-Dichloro-1-beta-D-ribofuranosylbenzimidazole
IL1B	D4 CTD	luteolin
IL1B	D5 CTD	penicillin g
IL1B	D6 CTD	patulin
IL1B	D7 CTD	STYRENE
IL1B	D8 CTD	arsenite
IL1B	D9 CTD	1-Propanol, 2-methoxy_x0002_IL1B D4 KN-62
IL1B	D10 CTD	leflunomide
IL1B	D11 CTD	ZINC
IL1B	D12 CTD	HELENALIN
IL1B	D13 CTD	nitrate
IL1B	D14 CTD	nigericin
IL1B	D15 CTD	3-(1-methylpyrrolidin-2-yl)pyridine
IL1B	D16 CTD	niclosamide
IL1B	D17 CTD	nicotinamide
IL1B	D18 CTD	ACMC-20mvek
IL1B	D19 CTD	wortmannin
IL1B	D20 CTD	ellagic acid
IL1B	D21 CTD	CHROMIUM
IL1B	D22 CTD	Chonsurid
IL1B	D23 CTD	SILVER
IL1B	D24 CTD	beclomethasone
IL1B	D25 CTD	Azinphos-methyl
IL1B	D26 CTD	8-OH-Dpat
IL1B	D27 CTD	54397-85-2
IL1B	D28 CTD	thiostrepton
IL1B	D29 CTD	LITHIUM
IL1B	D30 CTD	LITHOCHOLIC ACID
IL1B	D31 CTD	Sodium dichromate
IL1B	D32 CTD	rolipram
IL1B	D33 CTD	PERINDOPRIL
IL1B	D34 CTD	SAQUINAVIR
IL1B	D35 CTD	N-NITROSODIETHYLAMINE
IL1B	D36 CTD	Aluminium sulfate
IL1B	D37 CTD	4-nonylphenol
IL1B	D38 CTD	pimobendan
IL1B	D39 CTD	quercetin
IL1B	D40 CTD	Silica
IL1B	D41 CTD	N-(3-(AMINOMETHYL)BENZYL)ACETAMIDINE
IL1B	D42 CTD	WAY-169916
IL1B	D43 CTD	Fulvestrant
IL1B	D44 CTD	139890-68-9
IL1B	D45 CTD	Arzanol
IL1B	D46 CTD	Muramyl Dipeptide
IL1B	D47 CTD	COPPER
IL1B	D48 CTD	CORTICOSTERONE
IL1B	D49 CTD	124020-07-1
IL1B	D50 CTD	mitoxantrone
IL1B	D51 CTD	27-hydroxycholesterol
IL1B	D52 CTD	Perfluorooctanesulfonic acid
IL1B	D53 CTD	phenol
IL1B	D54 CTD	finasteride
IL1B	D55 CTD	cadmium acetate
IL1B	D56 CTD	7,8-Benzoflavone
IL1B	D57 CTD	635-65-4
IL1B	D58 CTD	biotin
IL1B	D59 CTD	dicumarol
IL1B	D60 CTD	Trovafloxacin
IL1B	D61 CTD	NSC25485
IL1B	D62 CTD	thalidomide
IL1B	D63 CTD	tetracycline
IL1B	D64 CTD	Dronabinol
IL1B	D65 CTD	Phorbol 12-myristate 13-acetate
IL1B	D66 CTD	ALLETHRIN
IL1B	D67 CTD	Luronit
IL1B	D68 CTD	MANCOZEB
IL1B	D69 CTD	2'-Hydroxychalcone
IL1B	D70 CTD	RO 20-1724
IL1B	D71 CTD	Rev 5901
IL1B	D72 CTD	ammonia
IL1B	D73 CTD	AMMONIUM CHLORIDE
IL1B	D74 CTD	chlorprothixene
IL1B	D75 CTD	Fucoxanthin
IL1B	D76 CTD	SC-58125
IL1B	D77 CTD	Methacholine chloride
IL1B	D78 CTD	TERT-BUTYL HYDROPEROXIDE
IL1B	D79 CTD	pimozide
IL1B	D80 CTD	pilocarpine
IL1B	D81 CTD	delta-8-tetrahydrocannabinol
IL1B	D82 CTD	tubocurarine
IL1B	D83 CTD	1-chloro-2,4-dinitrobenzene
IL1B	D84 CTD	dimethyl sulfoxide
IL1B	D85 CTD	dimethoate
IL1B	D86 CTD	N-Acetyl-L-cysteine
IL1B	D87 CTD	Norastemizole
IL1B	D88 CTD	Bis-gma
IL1B	D89 CTD	6,2',4'-trimethoxyflavone
IL1B	D90 CTD	MERCURY
IL1B	D91 CTD	Dichloromercury
IL1B	D92 CTD	Sirtinol
IL1B	D93 CTD	haloperidol
IL1B	D94 CTD	harmaline
IL1B	D95 CTD	deferoxamine
IL1B	D96 CTD	Vitinoin
IL1B	D97 CTD	8-epi-PGF2alpha
IL1B	D98 CTD	4-PHENYLBUTYRIC ACID
IL1B	D99 CTD	Dibenziodolium
IL1B	D100 CTD	prednisolone
IL1B	D101 CTD	phenylarsine oxide
IL1B	D102 CTD	eugenol
IL1B	D103 CTD	Nitroprusside
IL1B	D104 CTD	Masoprocol
IL1B	D105 CTD	piperine
IL1B	D106 CTD	Bismuth tripotassium dicitrate
IL1B	D107 CTD	heme
IL1B	D108 CTD	ibuprofen
IL1B	D109 CTD	SELENIUM
IL1B	D110 CTD	ZINC SULFIDE
IL1B	D111 CTD	camptothecin
IL1B	D112 CTD	1'-Acetoxychavicol acetate
IL1B	D113 CTD	Go 6976
IL1B	D114 CTD	Cianidanol
IL1B	D115 CTD	peptidoglycan
IL1B	D116 CTD	FERRIC CHLORIDE
IL1B	D117 CTD	SB 202190
IL1B	D118 CTD	T-2 TOXIN
IL1B	D119 CTD	tamoxifen
IL1B	D120 CTD	bay 11-7082
IL1B	D121 CTD	edaravone
IL1B	D122 CTD	9,10-Phenanthrenequinone
IL1B	D123 CTD	phenobarbital
IL1B	D124 CTD	Lead dichloride
IL1B	D125 CTD	Zinc sulfate
IL1B	D126 CTD	25-Hydroxycholesterol
IL1B	D127 CTD	doxorubicin
IL1B	D128 CTD	doxycycline
IL1B	D129 CTD	clofibrate
IL1B	D130 CTD	clonidine
IL1B	D131 CTD	troglitazone
IL1B	D132 CTD	CID 56842038
IL1B	D133 CTD	ELTANOLONE
IL1B	D134 CTD	Sodium salicylate
IL1B	D135 CTD	Cobalt sulfate
IL1B	D136 CTD	aspirin
IL1B	D137 CTD	ascorbic acid
IL1B	D138 CTD	ARSENIC
IL1B	D139 CTD	des-Arg10-Kallidin
IL1B	D140 CTD	LIDOFLAZINE
IL1B	D141 CTD	73151-67-4
IL1B	D142 CTD	levodopa
IL1B	D143 CTD	RH 1
IL1B	D144 CTD	Tetrafluoroethene
IL1B	D145 CTD	simvastatin
IL1B	D146 CTD	Gold thioglucose
IL1B	D147 CTD	Sodium aurothiomalate
IL1B	D148 CTD	POTASSIUM DICHROMATE
IL1B	D149 CTD	NICKEL CHLORIDE
IL1B	D150 CTD	3,14-Dihydroxybufa-20,22-dienolide
IL1B	D151 CTD	Triclocarban
IL1B	D152 CTD	DEHYDROASCORBIC ACID
IL1B	D153 CTD	aminoguanidine
IL1B	D154 CTD	Dihydrorotenone
IL1B	D155 CTD	ofloxacin
IL1B	D156 CTD	AC1L1WKQ
IL1B	D157 CTD	gemfibrozil
IL1B	D158 CTD	2,4-Diisocyanato-1-methylbenzene
IL1B	D159 CTD	126643-37-6
IL1B	D160 CTD	2,4-DECADIENAL
IL1B	D161 CTD	capsazepine
IL1B	D162 CTD	U-73122
IL1B	D163 CTD	METHAMPHETAMINE
IL1B	D164 CTD	metformin
IL1B	D165 CTD	Pioglitazone
IL1B	D166 CTD	TRIAMCINOLONE ACETONIDE
IL1B	D167 CTD	MLS002702836
IL1B	D168 CTD	5-Fluorouracil
IL1B	D169 CTD	vinblastine
IL1B	D170 CTD	N-formylmethionylleucylphenylalanine
IL1B	D171 CTD	linolenic acid
IL1B	D172 CTD	Moxestrol
IL1B	D173 CTD	formaldehyde
IL1B	D174 CTD	Anandamide
IL1B	D175 CTD	BENZYL BROMIDE
IL1B	D176 CTD	fipexide
IL1B	D177 CTD	OZONE
IL1B	D178 CTD	epinephrine
IL1B	D179 CTD	prostaglandin I3
IL1B	D180 CTD	ellipticine
IL1B	D181 CTD	Vorinostat
IL1B	D182 CTD	gemcitabine
IL1B	D183 CTD	Tris(2-ethylhexyl) phosphate
IL1B	D184 CTD	cimetidine
IL1B	D185 CTD	ciprofloxacin
IL1B	D186 CTD	POVPC
IL1B	D187 CTD	SODIUM NITRITE
IL1B	D188 CTD	sodium fluoride
IL1B	D189 CTD	Sodium dodecyl sulfate
IL1B	D190 CTD	sodium chloride
IL1B	D191 CTD	N-t-butyl-N'-tetradecyl-3-tetradecylaminopropionamidine
IL1B	D192 CTD	FENRETINIDE
IL1B	D193 CTD	BISOPROLOL
IL1B	D194 CTD	Tigecycline
IL1B	D195 CTD	sulforaphane
IL1B	D196 CTD	PHOSPHINE
IL1B	D197 CTD	dexamethasone phosphate
IL1B	D198 CTD	Prolinedithiocarbamate
IL1B	D199 CTD	Chrysoeriol
IL1B	D200 CTD	Cortisol succinate
IL1B	D201 CTD	digoxin
IL1B	D202 CTD	Digoxigenin
IL1B	D203 CTD	Cardidigin
IL1B	D204 CTD	AMILORIDE
IL1B	D205 CTD	Electrocorundum
IL1B	D206 CTD	carbocysteine
IL1B	D207 CTD	CARBON TETRACHLORIDE
IL1B	D208 CTD	Alitretinoin
IL1B	D209 CTD	licochalcone a
IL1B	D210 CTD	pomiferin
IL1B	D211 CTD	Aristolochic acid
IL1B	D212 CTD	Prostaglandin D3
IL1B	D213 CTD	mefenamic acid
IL1B	D214 CTD	Calcimycin
IL1B	D215 CTD	Pregna-4,17(20)-diene-3,16-dione
IL1B	D216 CTD	pyrithione
IL1B	D217 CTD	cycloheximide
IL1B	D218 CTD	(-)-Epigallocatechin gallate
IL1B	D219 CTD	cilostazol
IL1B	D220 CTD	MIGLITOL
IL1B	D221 CTD	manoalide
IL1B	D222 CTD	Mustard gas
IL1B	D223 CTD	ketotifen
IL1B	D224 CTD	kynurenic acid
IL1B	D225 CTD	chrysin
IL1B	D226 CTD	cinnamaldehyde
IL1B	D227 CTD	DAZOMET
IL1B	D228 CTD	berberine
IL1B	D229 CTD	BERYLLIUM
IL1B	D230 CTD	bezafibrate
IL1B	D231 CTD	betamethasone
IL1B	D232 CTD	EIPA
IL1B	D233 CTD	ciglitazone
IL1B	D234 CTD	Oligomycin
IL1B	D235 CTD	NPS 2390
IL1B	D236 CTD	Tetradioxin
IL1B	D237 CTD	terbutaline
IL1B	D238 CTD	testosterone
IL1B	D239 CTD	nisoldipine
IL1B	D240 CTD	PEPCID
IL1B	D241 CTD	mifepristone
IL1B	D242 CTD	5-(N-Methyl-N-isobutyl)amiloride
IL1B	D243 CTD	Acetovanillone
IL1B	D244 CTD	lanatoside C
IL1B	D245 CTD	hydrocortisone
IL1B	D246 CTD	hydrogen peroxide
IL1B	D247 CTD	5,6-BENZOFLAVONE
IL1B	D248 CTD	105156-22-7
IL1B	D249 CTD	Cetylpyridinum
IL1B	D250 CTD	alsterpaullone
IL1B	D251 CTD	Lopinavir
IL1B	D252 CTD	2,2',4,4',5,5'-Hexachlorobiphenyl
IL1B	D253 CTD	Antimycin A
IL1B	D254 CTD	arachidonic acid
IL1B	D255 CTD	mitomycin C
IL1B	D256 CTD	(2E,4E,6E,8E)-3,7-DIMETHYL-9-(2,6,6-TRIMETHYL-3-OXO-1-CYCLOH EXENYL)NONA-2,4,6,8-TETRAENOIC ACID
IL1B	D258 CTD	3,4-Dihydroxybenzaldehyde
IL1B	D259 CTD	Aurin
IL1B	D260 CTD	2-(3,7-dimethylocta-2,6-dienyl)-5,6-dimethoxy-3-methyl_x0002_cyclohexa-2,5-diene-1,4-dione
IL1B	D261 CTD	uric acid
IL1B	D262 CTD	urethane
IL1B	D263 CTD	METHYL METHACRYLATE
IL1B	D264 CTD	dipyridamole
IL1B	D265 CTD	ethanol
IL1B	D266 CTD	Salbutamol
IL1B	D267 CTD	methanol
IL1B	D268 CTD	kn-93
IL1B	D269 CTD	MG-132
IL1B	D270 CTD	melphalan
IL1B	D271 CTD	Melitten
IL1B	D272 CTD	2-Methylserotonin
IL1B	D273 CTD	Calpain inhibitor I
IL1B	D274 CTD	1-butanol
IL1B	D275 CTD	prostaglandin E3
IL1B	D276 CTD	CYTOCHALASIN B
IL1B	D277 CTD	actinomycin D
IL1B	D278 CTD	daidzein
IL1B	D279 CTD	triclosan
IL1B	D280 CTD	Cyperquat
IL1B	D281 CTD	cytochalasin D
IL1B	D282 CTD	roxithromycin
IL1B	D283 CTD	DHEA sulfate
IL1B	D284 CTD	okadaic acid
IL1B	D285 CTD	propranolol
IL1B	D286 CTD	ebselen
IL1B	D287 CTD	Mevastatin
IL1B	D288 CTD	Xanthoangelol
IL1B	D289 CTD	Osajin
IL1B	D290 CTD	nitric oxide
IL1B	D291 CTD	nitrazepam
IL1B	D292 CTD	5-Nitroso-8-quinolinol
IL1B	D293 CTD	UNII-9XX54M675G
IL1B	D294 CTD	Surfactin
IL1B	D295 CTD	kaempferol
IL1B	D296 CTD	stavudine
IL1B	D297 CTD	Garcinol
IL1B	D298 CTD	CP-55940
IL1B	D299 CTD	indomethacin
IL1B	D300 CTD	indocyanine green
IL1B	D301 CTD	Diphenyliodonium
IL1B	D302 CTD	calcitriol
IL1B	D303 CTD	CADMIUM
IL1B	D304 CTD	apigenin
IL1B	D305 CTD	Aflodac
IL1B	D306 CTD	dioxidanide
IL1B	D307 CTD	1,9-Pyrazoloanthrone
IL1B	D308 CTD	estradiol
IL1B	D309 CTD	Premarin
IL1B	D310 CTD	ETHACRYNIC ACID
IL1B	D311 CTD	11032-49-8
IL1B	D312 CTD	NICKEL
IL1B	D313 CTD	nicotinic acid
IL1B	D314 CTD	NAPROXEN
IL1B	D315 CTD	phloretin
IL1B	D316 CTD	phenytoin
IL1B	D317 CTD	fluticasone
IL1B	D318 CTD	Perospirone hydrochloride
IL1B	D319 CTD	chloroquine
IL1B	D320 CTD	NICKEL SULFATE
IL1B	D321 CTD	Lead(II) acetate
IL1B	D322 CTD	Quinomycin A
IL1B	D323 CTD	PHENCYCLIDINE
IL1B	D324 CTD	chlorpyrifos
IL1B	D325 CTD	TPEN
IL1B	D326 CTD	COBALT
IL1B	D327 CTD	Allococaine
IL1B	D328 CTD	KT 5720
IL1B	D329 CTD	jasplakinolide
IL1B	D330 CTD	spironolactone
IL1B	D331 CTD	OCHRATOXIN A
IL1B	D332 CTD	NSC321521
IL1B	D333 CTD	Anacardic acid C15:3
IL1B	D334 CTD	CHEMBL55802
IL1B	D335 CTD	3-O-Acetyloleanolic acid
IL1B	D336 CTD	Apafant
IL1B	D337 CTD	TITANIUM
IL1B	D338 CTD	TIRON
IL1B	D339 CTD	THYMOLPHTHALEIN
IL1B	D340 CTD	Magnesium dihydroxide
IL1B	D341 CTD	1-BROMOPROPANE
IL1B	D342 CTD	Bromoacetate
IL1B	D343 CTD	8-Bromocyclic GMP
IL1B	D344 CTD	5-Aminosalicylic acid
IL1B	D345 CTD	3,3',4,4',5-Pentachlorobiphenyl
IL1B	D346 CTD	Pentadecafluorooctanoic acid
IL1B	D347 CTD	TITANIUM DIOXIDE
IL1B	D348 CTD	tetrandrine
IL1B	D349 CTD	[6-[6-(butanoylamino)purin-9-yl]-2-hydroxy-2-oxo-4a,6,7,7a_x0002_tetrahydro-4H-furo[3,2-d][1,3,2]dioxaphosphinin-7-yl] butanoate
IL1B	D350 CTD	dibutyl phthalate
IL1B	D351 CTD	Retinoic acid
IL1B	D352 CTD	TOSYLPHENYLALANYL CHLOROMETHYL KETONE
IL1B	D353 CTD	Tritec
IL1B	D354 CTD	usnic acid
IL1B	D355 CTD	Bisphenol A
IL1B	D356 CTD	diclofenac
IL1B	D357 CTD	MLS003171503
IL1B	D358 CTD	moxifloxacin
IL1B	D359 CTD	1-AMINO-4-HYDROXYANTHRAQUINONE
IL1B	D360 CTD	resveratrol
IL1B	D361 CTD	rosmarinic acid
IL1B	D362 CTD	Tamibarotene
IL1B	D363 CTD	glutathione
IL1B	D364 CTD	chitosamine
IL1B	D365 CTD	P-CRESOL
IL1B	D366 CTD	NSC267099
IL1B	D367 CTD	1-NITROPYRENE
IL1B	D368 CTD	warfarin
IL1B	D369 CTD	nalidixic acid
IL1B	D370 CTD	naloxone
IL1B	D371 CTD	Manumycin A
IL1B	D372 CTD	Disodium selenite
IL1B	D373 CTD	isoproterenol
IL1B	D374 CTD	PD 98059
IL1B	D375 CTD	testosterone propionate
IL1B	D376 CTD	1,3-Dimethylthiourea
IL1B	D377 CTD	oxygen
IL1B	D378 CTD	oxyphenbutazone
IL1B	D379 CTD	benzbromarone
IL1B	D380 CTD	benzo[a]pyrene
IL1B	D381 CTD	3',4'-Dimethoxyflavone
IL1B	D382 CTD	thimerosal
IL1B	D383 CTD	theophylline
IL1B	D384 CTD	flumazenil
IL1B	D385 CTD	Quinidine phenylethylbarbiturate
IL1B	D386 CTD	Cyclohexanecarboxamide, 4-(1-aminoethyl)-N-4-pyridinyl-, trans_x0002_IL1B D4 Mitonafide
IL1B	D387 CTD	PhIP
IL1B	D388 CTD	Evodiamine
IL1B	D389 CTD	Amrinone
IL1B	D390 CTD	Pterostilbene
IL1B	D391 CTD	hesperidin
IL1B	D392 CTD	CADMIUM SELENIDE
IL1B	D393 CTD	Diacerein
IL1B	D394 CTD	GNF-Pf-4325
IL1B	D395 CTD	mometasone furoate
IL1B	D396 CTD	ILOPROST
IL1B	D397 CTD	Indole-3-carbinol
IL1B	D398 CTD	1,6,7,8,9,11a,12,13,14,14a-Decahydro-1,13-dihydroxy-6-methyl_x0002_4H-cyclopent [f]oxacyclotridecin-4-one
IL1B	D399 CTD	Picryl chloride
IL1B	D400 CTD	Pyrrolidine dithiocarbamate
IL1B	D401 CTD	Geranylgeranyl pyrophosphate
IL1B	D402 CTD	2,3-diformyloxypropyl formate
IL1B	D403 CTD	Beclomethasone 17-monopropionate
IL1B	D404 CTD	Picryl sulfonic acid
IL1B	D405 CTD	Telmisartan
IL1B	D406 CTD	acetaminophen
IL1B	D407 CTD	acetaldehyde
IL1B	D408 CTD	Adehl
IL1B	D409 CTD	1H-Indole-3-carboxylic acid, 8-methyl-8-azabicyclo[3.2.1]oct-3-ylester
IL1B	D410 CTD	Paricalcitol
IL1B	D411 CTD	DEOXYNIVALENOL
IL1B	D412 CTD	beta-carotene
IL1B	D413 CTD	carvedilol
IL1B	D414 CTD	acetochlor
IL1B	D415 CTD	CROTONALDEHYDE
IL1B	D416 CTD	Aluminum phosphate
IL1B	D417 CTD	nimesulide
IL1B	D418 CTD	curcumin
IL1B	D419 CTD	trichostatin A
IL1B	D420 CTD	celastrol
IL1B	D421 CTD	norfloxacin
IL1B	D422 CTD	kenpaullone
IL1B	D423 CTD	ionomycin
IL1B	D424 CTD	DL-Mevalonic acid
IL1B	D425 CTD	budesonide
IL1B	D426 CTD	7646-79-9
IL1B	D427 CTD	Arsenenous acid
IL1B	D428 CTD	hydroxychloroquine
IL1B	D429 CTD	ICN 1229
IL1B	D430 CTD	Riboflavine
IL1B	D431 CTD	Benz[a]anthracene
IL1B	D432 CTD	trolox
IL1B	D433 CTD	GLYCYRRHETINIC ACID
IL1B	D434 CTD	Capsaicin
IL1B	D435 CTD	ns-398
IL1B	D436 CTD	chlorhexidine
IL1B	D437 CTD	flurbiprofen
IL1B	D438 CTD	RUTIN
IL1B	D439 CTD	sulfasalazine
IL1B	D440 CTD	antipyrine
IL1B	D441 CTD	astemizole
IL1B	D442 CTD	cyclosporin A
IL1B	D443 CTD	misoprostol
IL1B	D444 CTD	Honokiol
IL1B	D445 CTD	bisindolylmaleimide IX
IL1B	D446 CTD	serotonin
IL1B	D447 CTD	disulfiram
IL1B	D448 CTD	NSC94017
IL1B	D449 CTD	Adenosine triphosphate
IL1B	D450 CTD	Orazipone
IL1B	D451 CTD	celecoxib
IL1B	D452 CTD	STREPTOZOTOCIN
IL1B	D453 CTD	Irinotecan hydrochloride
IL1B	D454 CTD	rofecoxib
IL1B	D455 CTD	1,2-Benzisothiazol-3(2H)-one
IL1B	D456 CTD	genistein
IL1B	D457 CTD	nelfinavir
IL1B	D458 CTD	Xanthatin
IL1B	D459 CTD	dexamethasone
IL1B	D460 CTD	3,7,11-trimethyldodeca-2,6,10-trien-1-yl trihydrogen diphosphate
IL1B	D461 CTD	Dinoprostone
IL1B	D462 CTD	15(R)-Prostaglandin D2
IL1B	D463 CTD	8-Bromo-cAMP, Na
IL1B	D464 CTD	3'-Azido-3'-deoxythymidine
IL1B	D465 CTD	Penoxsulam
IL1B	D466 CTD	progesterone
IL1B	D467 CTD	Medroxyprogesterone acetate
IL1B	D468 CTD	9,12-Octadecadienoic acid
IL1B	D469 CTD	phosphatidylbutanol
IL1B	D470 CTD	methotrexate
IL1B	D471 CTD	Galangin
IL1B	D472 CTD	latrunculin B
IL1B	D473 CTD	MLS000766263
IL1B	D474 CTD	Pirinixic acid
IL1B	D475 CTD	15-Acetyldeoxynivalenol
IL1B	D476 CTD	3-methylcholanthrene
IL1B	D477 CTD	49843-98-3
IL1B	D478 CTD	LY 294002
IL1B	D479 CTD	15442-64-5
IL1B	D480 CTD	Fisetin
IL1B	D481 CTD	Durapatite
IL1B	D482 CTD	propachlor
IL1B	D483 CTD	2-tert-Butyl-4-methoxyphenol
IL1B	D484 CTD	Imatinib
IL1B	D4 TTD	FLUOCINOLONE ACETONIDE
IL1B	D5 TTD	CHEMBL1224483
IL1B	D6 TTD	CGP 60474
IL1B	D7 TTD	NORDIHYDROGUAIARETIC ACID
IL1B	D8 TTD	SU9516
IL1B	D9 TTD	Diacerein
IL1B	D10 TTD	1,10-Phenanthroline-5,6-dione
IL1B	D11 TTD	ellipticine
IL1B	D12 TTD	cyclosporin A
IL1B	D13 TTD	AC1LEORR
IL1B	D14 TTD	ETHACRYNIC ACID
IL1B	D15 TTD	celastrol
IL1B	D16 TTD	kenpaullone
IL1B	D17 TTD	GNF-Pf-2094
IL1B	D18 TTD	GNF-Pf-2272
IL1B	D19 TTD	NSC 60041
IL1B	D20 TTD	NSC 95397
IL1B	D21 TTD	ebselen
IL1B	D22 TTD	Molephantinin
IL1B	D23 TTD	3,4-dichloroisocoumarin
IL1B	D24 TTD	GNF-Pf-3955
IL1B	D25 TTD	HELENALIN
IL1B	D26 TTD	apigenin
IL1B	D27 TTD	LIDOFLAZINE
IL1B	D28 TTD	wortmannin
IL1B	D29 TTD	7-Hydroxy-4-phenylcoumarin
IL1B	D30 TTD	Pulmicort Nebuamp
IL1B	D31 TTD	6-bromo-N-(3-chlorophenyl)quinazolin-4-amine
IL1B	D32 TTD	nitrazepam
IL1B	D33 TTD	capsazepine
IL1B	D34 TTD	Dexbudesonide
IL1B	D35 TTD	3383-21-9
IL1B	D36 TTD	testosterone propionate
IL1B	D37 TTD	ellagic acid
IL1B	D38 TTD	alsterpaullone
IL1B	D39 TTD	chlorprothixene
IL1B	D40 TTD	CP-55940
IL1B	D41 TTD	parthenolide
IL1B	D42 TTD	GNF-PF-2893
IL1B	D43 TTD	1,9-Pyrazoloanthrone
IL1B	D44 TTD	curcumin
IL1B	D45 TTD	Toxoflavin
IL1B	D46 TTD	haloperidol
IL1B	D47 TTD	9,10-Phenanthrenequinone
IL1B	D48 TTD	hydrocortisone
IL1B	D49 TTD	beclomethasone
IL1B	D50 TTD	fluorometholone
IL1B	D51 TTD	mitoxantrone
IL1B	D52 TTD	9-Fluoro-11,17,21-trihydroxy-16-methylpregna-1,4-diene-3,20-dione
IL1B	D53 TTD	9-Methoxyellipticine
IL1B	D54 TTD	5H-quinolino[8,7-c][1,2]benzothiazine 6,6-dioxide
IL1B	D55 TTD	prednisolone
IL1B	D56 TTD	Piriqualone
IL1B	D57 TTD	astemizole
IL1B	D58 TTD	5,6-Dichloro-1-beta-D-ribofuranosylbenzimidazole
IL1B	D59 TTD	5,7-Dichloroisatin
IL1B	D60 TTD	Chrysoeriol
IL1B	D61 TTD	TOPOTECAN HYDROCHLORIDE
IL1B	D62 TTD	Benzyl-(2-phenyl-quinazolin-4-yl)-amine
IL1B	D63 TTD	flumazenil
IL1B	D64 TTD	NSC-645827
IL1B	D65 TTD	Ganite
IL1B	D66 TTD	Cl-IB-MECA
IL1B	D67 TTD	D-glucosamine
IL1B	D68 TTD	4'-Methoxyflavanone
IL1B	D69 TTD	A-443654
IL1B	D70 TTD	3,5-Diamino-4-phenylazopyrazole
IL1B	D71 TTD	LY-367,265
IL1B	D72 TTD	GNF-Pf-4478
IL1B	D73 TTD	GNF-Pf-78
IL1B	D74 TTD	2'-Hydroxychalcone
IL1B	D75 TTD	ibudilast
IL1B	D76 TTD	pimozide
IL1B	D77 TTD	Pinaflavol
S100A9	D3(DOWN)	colchicine
S100A9	D4(DOWN)	nocodazole
S100A9	D5(DOWN)	(+)-chelidonine
S100A9	D6(DOWN)	clindamycin
S100A9	D7(DOWN)	glibenclamide
S100A9	D3(UP)	hydrocotarnine
S100A9	D3(UP)	ipratropium bromide
S100A9	D3(UP)	tretinoin
S100A9	D3(UP)	epivincamine
S100A9	D3(UP)	MS-275
S100A9	D3(UP)	metoprolol
S100A9	D4 CTD	ZINC
S100A9	D4 CTD	Sodium dichromate
S100A9	D4 CTD	Phorbol 12-myristate 13-acetate
S100A9	D4 CTD	MANCOZEB
S100A9	D4 CTD	dimethyl sulfoxide
S100A9	D4 CTD	Vitinoin
S100A9	D4 CTD	norepinephrine
S100A9	D4 CTD	Decitabine
S100A9	D4 CTD	simvastatin
S100A9	D4 CTD	POTASSIUM DICHROMATE
S100A9	D4 CTD	Vorinostat
S100A9	D4 CTD	Sodium dodecyl sulfate
S100A9	D4 CTD	Alitretinoin
S100A9	D4 CTD	MIGLITOL
S100A9	D4 CTD	Bexarotene
S100A9	D4 CTD	Tetradioxin
S100A9	D4 CTD	(2E,4E,6E,8E)-3,7-DIMETHYL-9-(2,6,6-TRIMETHYL-3-OXO-1-CYCLOH EXENYL)NONA-2,4,6,8-TETRAENOIC ACID
S100A9	D4 CTD	CALCIUM
S100A9	D4 CTD	calcitriol
S100A9	D4 CTD	estradiol
S100A9	D4 CTD	TPEN
S100A9	D4 CTD	5-azacytidine
S100A9	D4 CTD	Retinoic acid
S100A9	D4 CTD	Tamibarotene
S100A9	D4 CTD	POTASSIUM PERSULFATE
S100A9	D4 CTD	7646-79-9
S100A9	D4 CTD	Arsenenous acid
S100A9	D4 CTD	cyclosporin A
S100A9	D4 CTD	genistein
S100A9	D4 CTD	dexamethasone
S100A9	D4 CTD	methotrexate
